# Supplementary material for: ARF3-Mediated Regulation of SPL in Early Anther Morphogenesis: Maintaining Precise Spatial Distribution and Expression Level
Source: Int J Mol Sci. 2023 Jul 21;24(14):11740. doi: 10.3390/ijms241411740 (PMC10380544; doi:10.3390/ijms241411740)
Supplement: Supplementary file 1 [file ijms-24-11740-s001.zip]

Archive with 1 entries (1 files):
- ijms-2439083-supplementary.xlsx
