# Supplementary material for: ARF3-Mediated Regulation of SPL in Early Anther Morphogenesis: Maintaining Precise Spatial Distribution and Expression Level
Source: Int J Mol Sci. 2023 Jul 21;24(14):11740. doi: 10.3390/ijms241411740 (PMC10380544; doi:10.3390/ijms241411740)
Supplement: Supplementary file 1 [file ijms-24-11740-s001.zip › ijms-2439083-supplementary.xlsx]

## Sheet: Sheet1
name	primer	function
spl-1 LP	TTCGTCTTTACCTCTTCCCTT	Genotyping																			SPL-P1 F	tttaaaagctttctactctt	ChIP-qPCR
spl-1 RP	TTAGCCACCACTGAAACTCT	Genotyping																			SPL-P1 R	aagtaaagatttggaatgga	ChIP-qPCR
spl-4 LP	CAGACCTTGCTCGCTACAATC	Genotyping																			SPL-P2 F	ACCTCACGACTGAGCCTATG	ChIP-qPCR
spl-4 RP	AAGTCGCCATTGATGATGATC	Genotyping																			SPL-P2 R	CTTTTGGGCGAAGAATGTAG	ChIP-qPCR
spl-5 LP	TATAATGGGCCGTGTGTTTTG	Genotyping
spl-5 RP	GCTTTTGGATTACCCTTTTGG	Genotyping
arf3-29 LP	ATGATGGCAAACTGCGACTG	Genotyping
arf3-29 RP	CGTCCCACCTTACCTGAATA	Genotyping
SPL-RT F	GCTTTCGTCTTTACCTCTTCC	qRT-PCR
SPL-RT R	TTGGGTTTCCGACGGAGTTTT	qRT-PCR
bHLH10-RT F	ATCCCAACACTCCAGCAGAA	qRT-PCR
bHLH10-RT R	CTTCCGGCAACCAGAACTTG	qRT-PCR
bHLH89-RT F	TCCAAATGCTCCGGCAGAAA	qRT-PCR
bHLH89-RT R	CTTGTGGGCTGAGGTGGAAT	qRT-PCR
bHLH91-RT F	ACCAGTTTCAACCACCGCTT	qRT-PCR
bHLH91-RT R	TAGGCAAATGCAAGAGGCTGA	qRT-PCR
AMS-RT F	TTCTTAAGGGCACGTGGCAA	qRT-PCR
AMS-RT R	TCTTGAGATCTGGCCGGAGA	qRT-PCR
MS1-RT F	GTCAGTGGTGGGTGGTCAAA	qRT-PCR
MS1-RT R	TCTTCCGTTGCTCCACACTC	qRT-PCR
MYB35-RT F	GTCATAGAGCCATTGGCAGCAG	qRT-PCR
MYB35-RT R	CGGGTCTATCCCCATTTTCATC	qRT-PCR
ROXY2-RT F	CCTCCGTCTCCTTGGCTGTTC	qRT-PCR
ROXY2-RT R	TGCTCCTACCATCTTCCCTCC	qRT-PCR
ROXY3-RT F	TGTAGAGATCGACCAAGACATG	qRT-PCR
ROXY3-RT R	GCCTCCTTGAGCAATATTTTCA	qRT-PCR
SPL-insitu F	CGCTACCCGTTTACCCGTAC	in situ
SPL-insitu R	GCAGAAACTGAAGCTGCTCT	in situ
ARF3-insitu F	GCTGCTCTCTCGGCTCAATA	in situ
ARF3-insitu R	CTAGAGAGCAATGTCTAGCA	in situ
SPL-P1 F	TTTAAAAGCTTTCTACTCTT	ChIP-qPCR
SPL-P1 R	AAGTAAAGATTTGGAATGGA	ChIP-qPCR
SPL-P2 F	ACCTCACGACTGAGCCTATG	ChIP-qPCR
SPL-P2 R	CTTTTGGGCGAAGAATGTAG	ChIP-qPCR
SPL-P1 F	GGTGCTCAGATTTGTCTCTGCCTATTGGACGGTCCAGATTTCAACATTGTCTCTGATCCTGTCCC	EMSA
SPL-P1 R	GGGACAGGATCAGAGACAATGTTGAAATCTGGACCGTCCAATAGGCAGAGACAAATCTGAGCACC	EMSA
SPL-P1-m1 F	GGTGCTCAGATTAAAAAATGCCTATTGGACGGTCCAGATTTCAACATAAAAAATGATCCTGTCCC	EMSA
SPL-P1-m1 R	GGGACAGGATCATTTTTTATGTTGAAATCTGGACCGTCCAATAGGCATTTTTTAATCTGAGCACC	EMSA
SPL-P1-m2 F	GGTGCTCAGATTAAAAAATGCCTATTGGACGGTCCAGATTTCAACATTGTCTCTGATCCTGTCCC	EMSA
SPL-P1-m2 R	GGGACAGGATCAGAGACAATGTTGAAATCTGGACCGTCCAATAGGCATTTTTTAATCTGAGCACC	EMSA
SPL-P1-m3 F	GGTGCTCAGATTTGTCTCTGCCTATTGGACGGTCCAGATTTCAACATAAAAAATGATCCTGTCCC	EMSA
SPL-P1-m3 R	GGGACAGGATCATTTTTTATGTTGAAATCTGGACCGTCCAATAGGCAGAGACAAATCTGAGCACC	EMSA
SPL-P2 F	TCTCCGATTTGCTGTCTCCATGGTAGGGAT	EMSA
SPL-P2 R	ATCCCTACCATGGAGACAGCAAATCGGAGA	EMSA
ARF3-GFP F	GGTACCATGGGTGGTTTAATCGATCTG	p1306-GFP
ARF3-GFP R	TCTAGAGAGAGCAATGTCTAGCAACAT	p1306-GFP
AG-GFP F	GGTACCACGGCGTACCAATCGGAGCT	p1306-GFP
AG-GFP R	TCTAGACACTAACTGGAGAGCGGTTT	p1306-GFP
SPL-5’-4k F	GTCGACTTTAAAAGCTTTCTACTCTT	pGreenII 0800-Luc
SPL-5’-4k R	CTGCAGTGATGATGATCTTCTTCTCGG	pGreenII 0800-Luc
SPL-3’-1k F	AGAAGATCATCATCACTGCAGATGTTTTATCTTTCTATATTG	pGreenII 0800-Luc
SPL-3’-1k R	AGAACTAGTGGATCCCCCGGGTCTCCATAATAACTTAGGTTT	pGreenII 0800-Luc
